# Supplementary material for: Identification of the Key Genes and Potential Therapeutic Compounds for Abdominal Aortic Aneurysm Based on a Weighted Correlation Network Analysis
Source: Biomedicines. 2022 May 2;10(5):1052. doi: 10.3390/biomedicines10051052 (PMC9138830; doi:10.3390/biomedicines10051052)
Supplement: Supplementary file 1 [file biomedicines-10-01052-s001.zip]

Archive with 11 entries (9 files):
- biomedicines-1712327-supplementary/
- biomedicines-1712327-supplementary/supplement/
- biomedicines-1712327-supplementary/supplement/.DS_Store
- biomedicines-1712327-supplementary/supplement/Supplemtn Figure.tif
- biomedicines-1712327-supplementary/supplement/Table S1_DEGs.xlsx
- biomedicines-1712327-supplementary/supplement/Table S2_GO.xlsx
- biomedicines-1712327-supplementary/supplement/Table S3_KEGG.xlsx
- biomedicines-1712327-supplementary/supplement/Table S4_hub genes of hub modules (2).xlsx
- biomedicines-1712327-supplementary/supplement/Table S4_hub genes of hub modules.xlsx
- biomedicines-1712327-supplementary/supplement/Table S5_AAA-related genes from CTD (2).xlsx
- biomedicines-1712327-supplementary/supplement/Table S5_AAA-related genes from CTD.xlsx
