# Supplementary material for: Identification of the Key Genes and Potential Therapeutic Compounds for Abdominal Aortic Aneurysm Based on a Weighted Correlation Network Analysis
Source: Biomedicines. 2022 May 2;10(5):1052. doi: 10.3390/biomedicines10051052 (PMC9138830; doi:10.3390/biomedicines10051052)
Supplement: Supplementary file 1 [file biomedicines-10-01052-s001.zip › biomedicines-1712327-supplementary/supplement/Table S1_DEGs.xlsx]

## Sheet: GSE57691_deg_1_0.05
logFC	AveExpr	t	P.Value	adj.P.Val	B
MT1M	-2.32561	0.0124151	-10.08	9.31502e-15	1.65649e-10	22.8362
MFHAS1	-1.14242	0.053611	-7.81371	7.62169e-11	5.07245e-07	14.4
MCAM	-1.53902	-0.0200249	-7.39119	4.17689e-10	1.04955e-06	12.7969
HBB	3.17098	-0.230018	7.22236	8.23645e-10	1.25087e-06	12.1565
HBA2	3.29349	-0.00327642	7.21626	8.4409e-10	1.25087e-06	12.1333
TUFM	-1.06096	-0.0376769	-7.10671	1.31075e-09	1.79301e-06	11.7181
CCDC107	-1.03737	0.0299322	-7.06435	1.55368e-09	1.97351e-06	11.5577
CLASP1	-1.22077	-0.0438336	-7.03221	1.76756e-09	2.04491e-06	11.436
MAP3K6	-1.2282	-0.0617285	-7.02222	1.83988e-09	2.04491e-06	11.3981
SYNC	-1.31313	0.114232	-6.97895	2.18848e-09	2.1621e-06	11.2344
TLE1	-1.09454	-0.0380023	-6.83779	3.85188e-09	3.42702e-06	10.7008
NXPH3	-1.08569	-0.0757005	-6.81381	4.23969e-09	3.42702e-06	10.6102
NFIA	-1.22688	-0.0525872	-6.72709	5.99588e-09	4.63586e-06	10.2831
HSPB2	-1.13614	-0.142539	-6.64159	8.43367e-09	5.55466e-06	9.961
KLF15	-1.01096	-0.0732308	-6.62271	9.09272e-09	5.77485e-06	9.88997
PLXNB1	-1.04035	-0.0548106	-6.58464	1.05816e-08	6.27243e-06	9.74681
CLMP	-1.00573	0.0616419	-6.56524	1.14314e-08	6.55754e-06	9.67389
FKBP5	-1.55585	-0.0990965	-6.506	1.44684e-08	7.56742e-06	9.45146
GALNT15	-1.24759	0.0299633	-6.41979	2.03744e-08	9.9052e-06	9.1283
CTSZ	-2.40653	-0.561995	-6.31406	3.09708e-08	1.36428e-05	8.73299
HPS6	-1.06285	-0.17263	-6.24381	4.08776e-08	1.6027e-05	8.47101
FAM210B	-1.1404	-0.129684	-6.19133	5.02779e-08	1.86269e-05	8.27565
TIMP4	-1.57016	0.0885932	-6.18086	5.23941e-08	1.90148e-05	8.23674
RAB11FIP3	-1.08102	0.000596723	-6.17308	5.40249e-08	1.92145e-05	8.20781
AXIN2	-1.0338	0.0143319	-6.1666	5.54197e-08	1.93241e-05	8.18375
FOXO1	-1.17769	0.0335804	-6.12366	6.56197e-08	2.12166e-05	8.02431
NSMF	-1.05452	-0.134795	-6.08431	7.65922e-08	2.27006e-05	7.8784
ZNF532	-1.26067	-0.211857	-5.97686	1.16692e-07	3.19252e-05	7.48111
RBPMS2	-1.46645	0.00864047	-5.93094	1.39625e-07	3.68836e-05	7.31185
DERL1	-1.27888	-0.112512	-5.92079	1.45267e-07	3.74389e-05	7.27448
ANKRD46	-1.20554	-0.0815959	-5.90869	1.52292e-07	3.86888e-05	7.22993
DYNLRB1	-1.20206	0.037178	-5.82991	2.06972e-07	4.7187e-05	6.94057
SUN2	-1.33794	-0.195948	-5.8233	2.12362e-07	4.78028e-05	6.91633
BBX	-1.33037	-0.16904	-5.80445	2.28497e-07	4.89561e-05	6.84727
XPR1	-1.07399	0.00536848	-5.70405	3.3716e-07	6.53438e-05	6.48047
FOXJ2	-1.035	-0.145383	-5.66143	3.97487e-07	7.28712e-05	6.32531
NPTX2	-1.41588	0.0800377	-5.5664	5.73033e-07	9.73343e-05	5.98062
UFSP2	-1.04135	-0.217006	-5.56155	5.83795e-07	9.73343e-05	5.96309
CERS6	-1.14119	-0.0314341	-5.55168	6.06352e-07	9.98404e-05	5.92738
ITGA10	-1.11475	-0.0797571	-5.53178	6.54427e-07	0.000103908	5.8555
TMEM181	-1.2924	-0.0413088	-5.50172	7.34298e-07	0.000110661	5.74703
MAP1LC3B	-1.0446	-0.119892	-5.48436	7.84706e-07	0.000117264	5.6845
HDHD2	-1.02695	-0.115668	-5.417	1.01475e-06	0.000136706	5.44242
YIPF6	-1.29257	-0.173087	-5.39483	1.10409e-06	0.000146523	5.36298
TMED4	-1.24864	-0.25219	-5.38023	1.16713e-06	0.000150399	5.31072
LYRM1	-1.06788	-0.150041	-5.37626	1.18486e-06	0.000151586	5.29652
ATP1A2	-1.18107	0.146956	-5.35739	1.27293e-06	0.000158298	5.22905
ATOH8	-1.1694	-0.0608632	-5.35539	1.2826e-06	0.000158392	5.22192
SLC24A3	-1.15045	0.0506609	-5.34161	1.35145e-06	0.000163489	5.17272
HRCT1	-1.15876	0.108812	-5.27649	1.72928e-06	0.000202314	4.94077
MAOA	-1.75714	-0.278739	-5.27271	1.75409e-06	0.000202591	4.92737
TSPYL1	-1.04811	-0.0673102	-5.26699	1.7924e-06	0.000204322	4.90704
PDE8B	-1.00402	0.0599713	-5.25777	1.8559e-06	0.000208883	4.8743
ACVR1	-1.16999	-0.207079	-5.23827	1.99749e-06	0.000220714	4.80515
LPIN1	-1.35123	-0.152176	-5.23817	1.99825e-06	0.000220714	4.80479
GPD1L	-1.28287	-0.225409	-5.23304	2.03726e-06	0.000223608	4.78661
TENT5B	-1.11996	-0.155894	-5.2215	2.12773e-06	0.000227234	4.74575
ATG14	-1.02989	-0.0554595	-5.21756	2.15951e-06	0.000227234	4.73181
DENND4C	-1.03607	-0.113029	-5.21267	2.19964e-06	0.000230096	4.71449
SLC2A1	-1.16076	-0.0509905	-5.15896	2.69134e-06	0.000264443	4.52483
FCN1	1.29558	0.152743	5.10223	3.3279e-06	0.00031044	4.32532
WFS1	-1.20874	-0.252593	-5.10171	3.33431e-06	0.00031044	4.32351
CALU	-1.17013	-0.217482	-5.08074	3.60578e-06	0.000327151	4.24998
FCN3	-1.07123	0.0987408	-5.07705	3.65573e-06	0.000329999	4.23706
GMDS	-1.55076	-0.346758	-5.04638	4.09816e-06	0.000347036	4.12975
NSMCE4A	-1.01206	-0.111433	-5.03516	4.27278e-06	0.00035841	4.09057
RPL17	-1.80624	-0.254544	-5.01362	4.62859e-06	0.000378273	4.01546
MARCHF6	-1.0439	-0.196452	-5.01087	4.67615e-06	0.000378273	4.00587
CHSY3	-1.07303	-0.247661	-5.01066	4.67976e-06	0.000378273	4.00514
KLHL42	-1.1459	-0.176064	-5.00937	4.70218e-06	0.000378366	4.00065
SPINT2	-1.04504	-0.14305	-5.0073	4.73849e-06	0.00037957	3.99343
PPP1R3C	-1.86735	-0.317676	-4.9857	5.13354e-06	0.000400393	3.91826
SLC25A4	-1.23697	-0.15007	-4.95982	5.6494e-06	0.000425692	3.82839
TOX2	-1.10427	-0.0839994	-4.95161	5.82343e-06	0.000433298	3.79992
IRF2BPL	-1.3356	-0.100567	-4.91089	6.7674e-06	0.000483312	3.65897
CBX6	-1.03072	-0.166636	-4.8907	7.28952e-06	0.000510353	3.58926
AKR1C3	-1.20936	-0.317546	-4.88185	7.53068e-06	0.000523118	3.55874
ZFR	-1.07007	-0.180171	-4.86742	7.94056e-06	0.000541023	3.50904
KLF9	-1.18667	-0.287648	-4.85633	8.27028e-06	0.000552896	3.47089
HADH	-1.2998	-0.306718	-4.83884	8.8178e-06	0.000580766	3.41079
ZNF25	-1.12762	-0.161416	-4.83633	8.89918e-06	0.000583963	3.40218
PPP3CB	-1.14411	-0.212165	-4.828	9.17461e-06	0.000593769	3.37361
MDH1	-1.24478	-0.151349	-4.81312	9.68799e-06	0.000619718	3.32258
LIMCH1	-1.62622	-0.405256	-4.80746	9.89025e-06	0.000622988	3.30322
FHL5	-1.1135	-0.133302	-4.78587	1.07011e-05	0.000646077	3.22938
NEXN	-1.51122	-0.275497	-4.76609	1.15009e-05	0.000681735	3.16186
CAP2	-1.47156	-0.256199	-4.73604	1.28288e-05	0.000740696	3.05952
PHPT1	-1.02269	-0.13759	-4.70009	1.4615e-05	0.000810926	2.93748
PGRMC1	-1.23479	-0.217319	-4.69432	1.49235e-05	0.000813948	2.91793
SERPINA3	-1.42196	-0.455398	-4.67638	1.59237e-05	0.000852821	2.85721
IARS2	-1.08595	-0.272292	-4.67186	1.61858e-05	0.000859201	2.84193
LAMB2	-1.0743	-0.200203	-4.64819	1.76291e-05	0.000913988	2.76202
SGCA	-1.28441	-0.249508	-4.64118	1.80799e-05	0.000929233	2.7384
RHOBTB3	-1.19473	-0.278744	-4.63757	1.83166e-05	0.000931775	2.72623
MT1A	-1.1007	-0.194585	-4.63369	1.85743e-05	0.000941043	2.71316
ADAMTS8	-1.03464	0.0194648	-4.63256	1.86497e-05	0.00094218	2.70937
MT1X	-1.87734	-0.501568	-4.61684	1.97344e-05	0.000983015	2.6565
MGST3	-1.24095	-0.235313	-4.6119	2.0088e-05	0.000992294	2.63989
CHCHD2	-1.2555	0.256794	-4.60929	2.02774e-05	0.000995483	2.63112
COX17	-1.44884	-0.466277	-4.60847	2.03367e-05	0.000995483	2.62839
UBE2E2	-1.03832	-0.0584418	-4.55831	2.43408e-05	0.00111273	2.46038
CKAP4	-1.06044	-0.114532	-4.5508	2.50027e-05	0.00113136	2.43531
CSPG4	-1.1641	-0.199624	-4.54618	2.54191e-05	0.00113575	2.41988
MECOM	-1.10561	-0.0257936	-4.54433	2.55875e-05	0.00114041	2.41371
AHCYL1	-1.22316	-0.0786726	-4.52812	2.71099e-05	0.00118451	2.35971
MRPL20	-1.27124	0.190805	-4.52603	2.73126e-05	0.00118794	2.35275
PHGDH	-1.01971	-0.0921945	-4.52508	2.74052e-05	0.00118798	2.34959
CNIH4	-1.11605	-0.247257	-4.5195	2.79556e-05	0.00119061	2.33102
CNST	-1.22939	-0.0494395	-4.4932	3.06976e-05	0.00126953	2.24364
ASNS	-1.04134	0.0045359	-4.48452	3.16581e-05	0.00130018	2.21487
SBSPON	-1.47128	-0.44297	-4.48297	3.18328e-05	0.00130319	2.20973
KLHDC2	-1.25662	-0.202817	-4.47675	3.25428e-05	0.00131964	2.18914
NDUFB10	-1.25767	-0.249436	-4.46046	3.44771e-05	0.00138087	2.13525
SCRG1	-1.83528	-0.315615	-4.44384	3.65657e-05	0.00144179	2.08036
ZMPSTE24	-1.08402	-0.165406	-4.4404	3.70131e-05	0.0014562	2.06902
ACSL1	-1.31851	-0.0974418	-4.42045	3.97146e-05	0.00152128	2.00329
ESYT2	-1.29606	-0.373116	-4.40461	4.1994e-05	0.00156557	1.95124
MRAP2	-1.31536	-0.13063	-4.38799	4.45231e-05	0.00162245	1.89671
NIBAN1	-1.1023	-0.310846	-4.38346	4.52372e-05	0.00164174	1.88188
CD151	-1.0716	0.214145	-4.37775	4.61532e-05	0.001664	1.86319
NARS1	-1.12923	-0.250514	-4.3561	4.97952e-05	0.00176045	1.7924
MT1E	-1.1415	-0.285048	-4.34935	5.09867e-05	0.00179122	1.77036
LEPROT	-1.244	-0.324019	-4.33811	5.30318e-05	0.00183676	1.73372
PGRMC2	-1.00088	-0.00599041	-4.31321	5.78516e-05	0.00194475	1.65269
ZYG11B	-1.05177	-0.250649	-4.28762	6.32449e-05	0.00204117	1.5697
FRZB	-1.5724	-0.406038	-4.28353	6.41511e-05	0.0020555	1.55645
RPS21	-1.0819	-0.287158	-4.27843	6.5297e-05	0.00207396	1.53997
METTL7A	-1.19819	-0.323407	-4.27735	6.55438e-05	0.00207396	1.53646
MANF	-1.00138	-0.138607	-4.27638	6.57656e-05	0.002075	1.53332
TCEAL3	-1.02452	-0.166894	-4.24405	7.35682e-05	0.0022174	1.42899
CCNI	-1.01165	-0.231708	-4.22822	7.7708e-05	0.00230698	1.37807
OPTN	-1.10859	-0.25195	-4.21085	8.25131e-05	0.00240941	1.32227
OSTC	-1.61016	-0.15223	-4.20281	8.483e-05	0.00244637	1.29653
RBIS	-1.07177	-0.147731	-4.19424	8.73726e-05	0.0025128	1.26908
NBPF10	-1.33549	-0.404585	-4.18911	8.89301e-05	0.00255072	1.25265
ADH1B	-1.1201	-0.171636	-4.18384	9.05563e-05	0.00258071	1.23581
FH	-1.06994	-0.332794	-4.1575	9.91296e-05	0.00275011	1.15177
DACT3	-1.41428	-0.401878	-4.15098	0.000101367	0.0027841	1.13104
GLDN	-1.20147	-0.0983727	-4.14386	0.00010387	0.00280866	1.10838
TGFBR3	-1.19701	-0.120732	-4.11917	0.000113016	0.00297673	1.03003
SLC1A3	-1.112	-0.143333	-4.11085	0.000116271	0.00303175	1.00367
UNC50	-1.01532	-0.19101	-4.05728	0.00013949	0.0033636	0.834769
RABGAP1	-1.14684	-0.211654	-4.03575	0.000150035	0.00353386	0.767216
NCS1	-1.04136	0.0814313	-4.02998	0.000152985	0.00357966	0.749165
GOLPH3	-1.00013	-0.131315	-4.00106	0.000168653	0.00385188	0.658833
CSRP2	-1.0098	-0.312363	-4.00092	0.000168731	0.00385188	0.658408
FOSB	1.90747	-0.187145	3.98046	0.000180742	0.00403278	0.594733
NDUFA8	-1.04402	-0.10997	-3.96134	0.000192701	0.00425	0.535426
UCP2	1.18202	0.340655	3.93988	0.000207041	0.004452	0.469019
PEBP1	-1.12075	-0.283462	-3.92442	0.000217998	0.0046316	0.421323
RAB3GAP1	-1.08417	-0.271353	-3.92034	0.000220976	0.00466938	0.408776
SOD1	-1.0791	-0.29896	-3.91464	0.000225212	0.004723	0.391218
SLC38A2	-1.08995	-0.338686	-3.91408	0.000225634	0.00472608	0.38949
SRPX	-1.36859	-0.142114	-3.91222	0.00022703	0.00473514	0.383788
RPL37A	-1.0523	-0.33937	-3.91174	0.000227397	0.00473514	0.382292
SIK1	1.71071	0.680835	3.90135	0.000235386	0.00485037	0.350375
IL1B	1.20322	0.535673	3.89924	0.00023704	0.00486638	0.343903
RPL18A	-1.4992	0.0543732	-3.88572	0.000247918	0.00499971	0.302442
ACTC1	-1.52478	-0.340954	-3.87694	0.000255235	0.00509247	0.275568
HOXA5	-1.01508	-0.181632	-3.85158	0.000277559	0.00538259	0.198135
H2AZ1	-1.09988	-0.329853	-3.84575	0.000282947	0.00542203	0.180387
SUZ12	-1.01601	-0.275349	-3.84163	0.000286818	0.00545005	0.167844
COX7A1	-1.09285	-0.251724	-3.84094	0.000287474	0.00545005	0.165735
PSMC5	-1.14839	-0.39408	-3.81462	0.00031347	0.00577064	0.0858519
IGFBP6	-1.13964	-0.424407	-3.78048	0.000350567	0.00625917	-0.0172808
COX5B	-1.18535	-0.529685	-3.7429	0.00039626	0.00676265	-0.130155
COMMD3	-1.02164	-0.160816	-3.74219	0.000397174	0.00677039	-0.132278
SMOC2	-1.26143	-0.48049	-3.73103	0.000411836	0.00691565	-0.165654
TMEM47	-1.4	-0.654663	-3.71109	0.000439331	0.00722054	-0.225135
IL6	1.81505	0.874519	3.70568	0.000447086	0.00731477	-0.241235
SELL	1.01994	0.474096	3.68482	0.000478245	0.00766183	-0.303201
HSPB8	-1.08852	-0.286547	-3.67679	0.000490775	0.00781329	-0.326979
IGFBP2	-1.25181	-0.285762	-3.66088	0.000516561	0.00812921	-0.374045
SLIRP	-1.02071	-0.403789	-3.66032	0.000517478	0.00813643	-0.375674
ADH1A	-1.44377	-0.502957	-3.65532	0.000525866	0.00823193	-0.390449
PDLIM3	-1.1604	-0.305902	-3.65248	0.000530672	0.00827802	-0.398809
FERMT2	-1.04078	-0.305806	-3.61471	0.000598846	0.0089565	-0.509789
HBG2	1.48538	0.807174	3.60576	0.000616191	0.00910867	-0.53599
MAN2B2	-1.01232	-0.260074	-3.60052	0.000626565	0.00918566	-0.551308
CCN3	-1.63148	-0.576956	-3.58348	0.000661448	0.0095475	-0.601001
PALLD	-1.25356	-0.515183	-3.56903	0.00069248	0.00981225	-0.643034
FHL1	-1.26848	-0.550292	-3.56263	0.000706669	0.00993414	-0.661623
SLMAP	-1.23226	-0.418668	-3.55918	0.000714429	0.0099752	-0.671633
RPL21	-1.963	-0.792185	-3.52008	0.000808205	0.0107658	-0.784582
KCTD10	-1.01959	-0.116282	-3.48541	0.000901033	0.0115774	-0.884046
PARM1	-1.13189	-0.321463	-3.47515	0.000930406	0.0118097	-0.913373
NBPF9	-1.15062	-0.500669	-3.46964	0.000946537	0.0119427	-0.929083
EPDR1	-1.07871	-0.183735	-3.46305	0.000966192	0.0121169	-0.947864
COX6B1	-1.70028	-0.987717	-3.44337	0.0010272	0.0125977	-1.00379
SPARCL1	-1.18944	-0.329098	-3.4429	0.00102872	0.0126076	-1.00514
CRYAB	-1.17696	-0.388278	-3.4392	0.0010406	0.0126921	-1.01563
COX7A2	-1.03423	-0.372474	-3.4198	0.00110507	0.0132781	-1.07049
CPED1	-1.16865	-0.576379	-3.40149	0.00116943	0.0138825	-1.12212
DDIT4	-1.05651	-0.247363	-3.35324	0.00135628	0.0153623	-1.25719
HBG1	1.36427	0.796028	3.33083	0.0014524	0.0161425	-1.3195
MFAP4	-1.10941	-0.368875	-3.31547	0.0015219	0.0166958	-1.36201
SLC2A3	1.04584	0.403404	3.30428	0.00157453	0.0170109	-1.39292
BCL11A	1.08942	0.568871	3.25701	0.00181634	0.0187535	-1.52265
RPL39	-1.35688	-0.78238	-3.24715	0.00187096	0.0191986	-1.54953
ACAN	-1.14997	0.0208957	-3.24469	0.00188487	0.0192987	-1.55624
PPP1R14A	-1.177	-0.35858	-3.23668	0.00193069	0.0196079	-1.57802
RPL35A	-1.61897	-0.831082	-3.19165	0.00220859	0.0214972	-1.69983
EFHD1	-1.04253	-0.35196	-3.189	0.00222604	0.0216197	-1.70695
KCNMB1	-1.19349	-0.514028	-3.17548	0.00231719	0.0222916	-1.74326
VCAN	-1.23475	-0.431245	-3.15166	0.00248646	0.0232352	-1.807
C5orf46	-1.08778	0.0571125	-3.13327	0.00262491	0.0242361	-1.85594
CCR7	1.09081	0.609893	3.1307	0.00264478	0.0243564	-1.86275
HLA-DQB1	1.25276	-0.252227	3.07329	0.00312832	0.0275128	-2.01415
MYH10	-1.18707	-0.653135	-3.04995	0.00334752	0.0288975	-2.07511
RPL26	-1.83533	-0.984334	-3.04358	0.00340983	0.0292649	-2.0917
CTSB	-1.1849	-0.123339	-3.01154	0.00373967	0.0312512	-2.17469
RPS25	-1.17422	-0.159253	-3.00322	0.0038301	0.0318274	-2.19614
CXCL8	1.26743	0.682329	2.99409	0.00393166	0.032459	-2.21963
CD63	-1.025	-0.629258	-2.97469	0.00415577	0.0336791	-2.26936
MYH11	-1.32185	-0.294393	-2.97198	0.00418796	0.033856	-2.27627
CDH11	-1.15035	-0.12218	-2.97024	0.00420887	0.0339902	-2.28074
CPE	-1.00049	-0.318242	-2.81473	0.0065092	0.045861	-2.67006
CR2	1.25737	0.864457	2.77344	0.00729038	0.0496929	-2.77073
