# Supplementary material for: Identification of the Key Genes and Potential Therapeutic Compounds for Abdominal Aortic Aneurysm Based on a Weighted Correlation Network Analysis
Source: Biomedicines. 2022 May 2;10(5):1052. doi: 10.3390/biomedicines10051052 (PMC9138830; doi:10.3390/biomedicines10051052)
Supplement: Supplementary file 1 [file biomedicines-10-01052-s001.zip › biomedicines-1712327-supplementary/supplement/Table S2_GO.xlsx]

## Sheet: go.BP
ONTOLOGY	ID	Description	GeneRatio	BgRatio	pvalue	p.adjust	qvalue	geneID	Count
BP	GO:0072599	establishment of protein localization to endoplasmic reticulum	10/207	124/18862	1.12208e-06	0.00205449	0.00186398	RPL17/RPS21/RAB3GAP1/RPL37A/RPL18A/RPL21/RPL39/RPL35A/RPL26/RPS25	10
BP	GO:0006614	SRP-dependent cotranslational protein targeting to membrane	9/207	105/18862	2.34744e-06	0.00205449	0.00186398	RPL17/RPS21/RPL37A/RPL18A/RPL21/RPL39/RPL35A/RPL26/RPS25	9
BP	GO:0098754	detoxification	10/207	138/18862	2.97609e-06	0.00205449	0.00186398	MT1M/HBB/HBA2/MT1A/MT1X/MGST3/MT1E/SOD1/HBG2/HBG1	10
BP	GO:0071276	cellular response to cadmium ion	6/207	38/18862	3.34686e-06	0.00205449	0.00186398	MT1M/AKR1C3/MT1A/MT1X/MT1E/SOD1	6
BP	GO:0006613	cotranslational protein targeting to membrane	9/207	110/18862	3.45991e-06	0.00205449	0.00186398	RPL17/RPS21/RPL37A/RPL18A/RPL21/RPL39/RPL35A/RPL26/RPS25	9
BP	GO:0070972	protein localization to endoplasmic reticulum	10/207	152/18862	7.06666e-06	0.00263117	0.00238718	RPL17/RPS21/RAB3GAP1/RPL37A/RPL18A/RPL21/RPL39/RPL35A/RPL26/RPS25	10
BP	GO:0000184	nuclear-transcribed mRNA catabolic process, nonsense-mediated decay	9/207	120/18862	7.08972e-06	0.00263117	0.00238718	RPL17/RPS21/RPL37A/RPL18A/RPL21/RPL39/RPL35A/RPL26/RPS25	9
BP	GO:0045047	protein targeting to ER	9/207	120/18862	7.08972e-06	0.00263117	0.00238718	RPL17/RPS21/RPL37A/RPL18A/RPL21/RPL39/RPL35A/RPL26/RPS25	9
BP	GO:0009267	cellular response to starvation	10/207	157/18862	9.40679e-06	0.00310319	0.00281543	FOXO1/XPR1/MAP1LC3B/ATG14/SLC2A1/AKR1C3/ASNS/UCP2/SLC38A2/SIK1	10
BP	GO:0010273	detoxification of copper ion	4/207	15/18862	1.7494e-05	0.00432831	0.00392695	MT1M/MT1A/MT1X/MT1E	4
BP	GO:0015671	oxygen transport	4/207	15/18862	1.7494e-05	0.00432831	0.00392695	HBB/HBA2/HBG2/HBG1	4
BP	GO:1990169	stress response to copper ion	4/207	15/18862	1.7494e-05	0.00432831	0.00392695	MT1M/MT1A/MT1X/MT1E	4
BP	GO:0061687	detoxification of inorganic compound	4/207	17/18862	2.99812e-05	0.00684725	0.0062123	MT1M/MT1A/MT1X/MT1E	4
BP	GO:0097501	stress response to metal ion	4/207	18/18862	3.82167e-05	0.00810467	0.00735312	MT1M/MT1A/MT1X/MT1E	4
BP	GO:0046686	response to cadmium ion	6/207	61/18862	5.45804e-05	0.0104599	0.00948996	MT1M/AKR1C3/MT1A/MT1X/MT1E/SOD1	6
BP	GO:0015669	gas transport	4/207	20/18862	5.94769e-05	0.0104599	0.00948996	HBB/HBA2/HBG2/HBG1	4
BP	GO:0050708	regulation of protein secretion	12/207	279/18862	6.27362e-05	0.0104599	0.00948996	RAB11FIP3/SLC2A1/SLC25A4/HADH/PPP3CB/PHPT1/GOLPH3/UCP2/IL1B/IL6/CCN3/MYH10	12
BP	GO:0042594	response to starvation	10/207	196/18862	6.34147e-05	0.0104599	0.00948996	FOXO1/XPR1/MAP1LC3B/ATG14/SLC2A1/AKR1C3/ASNS/UCP2/SLC38A2/SIK1	10
BP	GO:0009636	response to toxic substance	11/207	239/18862	6.95772e-05	0.0108723	0.00986415	MT1M/HBB/HBA2/MT1A/MT1X/MGST3/ASNS/MT1E/SOD1/HBG2/HBG1	11
BP	GO:0046688	response to copper ion	5/207	42/18862	9.27362e-05	0.0137667	0.0124901	MT1M/MT1A/MT1X/MT1E/SOD1	5
BP	GO:0031669	cellular response to nutrient levels	10/207	210/18862	0.000112499	0.0157924	0.0143279	FOXO1/XPR1/MAP1LC3B/ATG14/SLC2A1/AKR1C3/ASNS/UCP2/SLC38A2/SIK1	10
BP	GO:0010717	regulation of epithelial to mesenchymal transition	7/207	100/18862	0.00011702	0.0157924	0.0143279	CLASP1/AXIN2/ACVR1/DACT3/IL1B/IL6/FERMT2	7
BP	GO:0071294	cellular response to zinc ion	4/207	24/18862	0.000126033	0.0162693	0.0147606	MT1M/MT1A/MT1X/MT1E	4
BP	GO:0071496	cellular response to external stimulus	12/207	303/18862	0.000136937	0.0169402	0.0153693	FOXO1/XPR1/MAP1LC3B/ATP1A2/ATG14/SLC2A1/AKR1C3/ASNS/UCP2/SLC38A2/SIK1/IL1B	12
BP	GO:0090150	establishment of protein localization to membrane	13/207	354/18862	0.000153295	0.0175363	0.0159101	RPL17/CNST/RPS21/OPTN/GOLPH3/RAB3GAP1/RPL37A/RPL18A/RPL21/RPL39/RPL35A/RPL26/RPS25	13
BP	GO:0050796	regulation of insulin secretion	9/207	178/18862	0.000158048	0.0175363	0.0159101	SLC2A1/SLC25A4/HADH/PPP3CB/PHPT1/UCP2/IL1B/IL6/CCN3	9
BP	GO:0002791	regulation of peptide secretion	12/207	308/18862	0.000159474	0.0175363	0.0159101	RAB11FIP3/SLC2A1/SLC25A4/HADH/PPP3CB/PHPT1/GOLPH3/UCP2/IL1B/IL6/CCN3/MYH10	12
BP	GO:0019083	viral transcription	9/207	180/18862	0.000171913	0.0182289	0.0165386	RPL17/RPS21/RPL37A/RPL18A/RPL21/RPL39/RPL35A/RPL26/RPS25	9
BP	GO:0071280	cellular response to copper ion	4/207	28/18862	0.00023465	0.0233962	0.0212266	MT1M/MT1A/MT1X/MT1E	4
BP	GO:0010718	positive regulation of epithelial to mesenchymal transition	5/207	51/18862	0.000236405	0.0233962	0.0212266	AXIN2/ACVR1/IL1B/IL6/FERMT2	5
BP	GO:0097305	response to alcohol	10/207	233/18862	0.000261554	0.0247175	0.0224255	TUFM/AKR1C3/KLF9/TGFBR3/GOLPH3/FOSB/SOD1/ACTC1/KCNMB1/CCR7	10
BP	GO:0001867	complement activation, lectin pathway	3/207	12/18862	0.000266407	0.0247175	0.0224255	FCN1/FCN3/MFAP4	3
BP	GO:0031668	cellular response to extracellular stimulus	10/207	235/18862	0.000280034	0.0247665	0.0224699	FOXO1/XPR1/MAP1LC3B/ATG14/SLC2A1/AKR1C3/ASNS/UCP2/SLC38A2/SIK1	10
BP	GO:0006413	translational initiation	9/207	193/18862	0.000288999	0.0247665	0.0224699	RPL17/RPS21/RPL37A/RPL18A/RPL21/RPL39/RPL35A/RPL26/RPS25	9
BP	GO:0001837	epithelial to mesenchymal transition	8/207	153/18862	0.000291959	0.0247665	0.0224699	CLASP1/AXIN2/ACVR1/DACT3/TGFBR3/IL1B/IL6/FERMT2	8
BP	GO:0060485	mesenchyme development	11/207	287/18862	0.000343545	0.0274583	0.0249121	CLASP1/AXIN2/ACVR1/FRZB/DACT3/TGFBR3/IL1B/ACTC1/HOXA5/IL6/FERMT2	11
BP	GO:0019080	viral gene expression	9/207	198/18862	0.000348819	0.0274583	0.0249121	RPL17/RPS21/RPL37A/RPL18A/RPL21/RPL39/RPL35A/RPL26/RPS25	9
BP	GO:0042744	hydrogen peroxide catabolic process	4/207	31/18862	0.000351437	0.0274583	0.0249121	HBB/HBA2/HBG2/HBG1	4
BP	GO:0042743	hydrogen peroxide metabolic process	5/207	56/18862	0.000367742	0.0279956	0.0253995	HBB/HBA2/SOD1/HBG2/HBG1	5
BP	GO:0045926	negative regulation of growth	10/207	245/18862	0.000389655	0.0283869	0.0257546	MT1M/MT1A/MT1X/MT1E/FRZB/DACT3/CCN3/FHL1/CRYAB/BCL11A	10
BP	GO:0150104	transport across blood-brain barrier	6/207	87/18862	0.000392005	0.0283869	0.0257546	ATP1A2/SLC24A3/SLC2A1/SLC1A3/SLC38A2/SLC2A3	6
BP	GO:0010232	vascular transport	6/207	88/18862	0.000416895	0.0294705	0.0267377	ATP1A2/SLC24A3/SLC2A1/SLC1A3/SLC38A2/SLC2A3	6
BP	GO:0048872	homeostasis of number of cells	10/207	249/18862	0.000442523	0.0305547	0.0277213	MFHAS1/FAM210B/PPP3CB/FH/TGFBR3/SOD1/HOXA5/IL6/CCN3/CCR7	10
BP	GO:0030073	insulin secretion	9/207	207/18862	0.000482201	0.0325376	0.0295204	SLC2A1/SLC25A4/HADH/PPP3CB/PHPT1/UCP2/IL1B/IL6/CCN3	9
BP	GO:0000956	nuclear-transcribed mRNA catabolic process	9/207	208/18862	0.000499307	0.0325837	0.0295622	RPL17/RPS21/RPL37A/RPL18A/RPL21/RPL39/RPL35A/RPL26/RPS25	9
BP	GO:0140354	lipid import into cell	4/207	34/18862	0.000504834	0.0325837	0.0295622	ATP1A2/SLC2A1/ACSL1/SLC1A3	4
BP	GO:0090276	regulation of peptide hormone secretion	9/207	209/18862	0.000516909	0.0326532	0.0296253	SLC2A1/SLC25A4/HADH/PPP3CB/PHPT1/UCP2/IL1B/IL6/CCN3	9
BP	GO:0006612	protein targeting to membrane	9/207	211/18862	0.000553642	0.0342451	0.0310695	RPL17/RPS21/RPL37A/RPL18A/RPL21/RPL39/RPL35A/RPL26/RPS25	9
BP	GO:0046883	regulation of hormone secretion	10/207	260/18862	0.000619479	0.0375354	0.0340547	RAB11FIP3/SLC2A1/SLC25A4/HADH/PPP3CB/PHPT1/UCP2/IL1B/IL6/CCN3	10
BP	GO:0006401	RNA catabolic process	13/207	414/18862	0.00068362	0.0405934	0.0368291	AXIN2/TENT5B/RPL17/RPS21/RPL37A/RPL18A/PSMC5/SLIRP/RPL21/RPL39/RPL35A/RPL26/RPS25	13
BP	GO:0009306	protein secretion	12/207	367/18862	0.000771686	0.0438493	0.0397832	RAB11FIP3/SLC2A1/SLC25A4/HADH/PPP3CB/PHPT1/GOLPH3/UCP2/IL1B/IL6/CCN3/MYH10	12
BP	GO:0006882	cellular zinc ion homeostasis	4/207	38/18862	0.000776482	0.0438493	0.0397832	MT1M/MT1A/MT1X/MT1E	4
BP	GO:0035592	establishment of protein localization to extracellular region	12/207	368/18862	0.000790149	0.0438493	0.0397832	RAB11FIP3/SLC2A1/SLC25A4/HADH/PPP3CB/PHPT1/GOLPH3/UCP2/IL1B/IL6/CCN3/MYH10	12
BP	GO:0022900	electron transport chain	8/207	178/18862	0.000797529	0.0438493	0.0397832	CHCHD2/PHGDH/NDUFB10/NDUFA8/COX7A1/COX5B/COX6B1/COX7A2	8
BP	GO:0000302	response to reactive oxygen species	9/207	224/18862	0.000848134	0.0457838	0.0415383	HBB/HBA2/FOXO1/AKR1C3/UCP2/SOD1/IL6/CRYAB/CCR7	9
BP	GO:0002181	cytoplasmic translation	6/207	102/18862	0.000912649	0.0467647	0.0424282	RPL17/RPS21/RPL18A/RPL39/RPL35A/RPL26	6
BP	GO:0098869	cellular oxidant detoxification	6/207	102/18862	0.000912649	0.0467647	0.0424282	HBB/HBA2/MGST3/SOD1/HBG2/HBG1	6
BP	GO:0006402	mRNA catabolic process	12/207	375/18862	0.000930029	0.0467647	0.0424282	AXIN2/TENT5B/RPL17/RPS21/RPL37A/RPL18A/PSMC5/RPL21/RPL39/RPL35A/RPL26/RPS25	12
BP	GO:0071692	protein localization to extracellular region	12/207	375/18862	0.000930029	0.0467647	0.0424282	RAB11FIP3/SLC2A1/SLC25A4/HADH/PPP3CB/PHPT1/GOLPH3/UCP2/IL1B/IL6/CCN3/MYH10	12
BP	GO:0055069	zinc ion homeostasis	4/207	40/18862	0.00094506	0.0467647	0.0424282	MT1M/MT1A/MT1X/MT1E	4
BP	GO:0006986	response to unfolded protein	8/207	185/18862	0.00102379	0.0498302	0.0452094	HSPB2/DERL1/WFS1/ASNS/MANF/OPTN/HSPB8/CXCL8	8

## Sheet: go.CC
ONTOLOGY	ID	Description	GeneRatio	BgRatio	pvalue	p.adjust	qvalue	geneID	Count
CC	GO:0031674	I band	11/216	134/19520	2.95235e-07	5.22723e-05	4.56094e-05	SYNC/SLC2A1/PPP3CB/FHL5/NEXN/CSRP2/ACTC1/PDLIM3/FERMT2/PALLD/CRYAB	11
CC	GO:0022626	cytosolic ribosome	10/216	107/19520	3.08391e-07	5.22723e-05	4.56094e-05	HBA2/RPL17/RPS21/RPL37A/RPL18A/RPL21/RPL39/RPL35A/RPL26/RPS25	10
CC	GO:0043292	contractile fiber	13/216	231/19520	1.8975e-06	0.000206624	0.000180286	SYNC/TIMP4/SLC2A1/PPP3CB/FHL5/NEXN/CSRP2/ACTC1/PDLIM3/FERMT2/PALLD/CRYAB/MYH11	13
CC	GO:0030017	sarcomere	12/216	203/19520	2.85981e-06	0.000206624	0.000180286	SYNC/TIMP4/SLC2A1/PPP3CB/FHL5/NEXN/CSRP2/ACTC1/PDLIM3/FERMT2/PALLD/CRYAB	12
CC	GO:0022625	cytosolic large ribosomal subunit	7/216	57/19520	3.04755e-06	0.000206624	0.000180286	RPL17/RPL37A/RPL18A/RPL21/RPL39/RPL35A/RPL26	7
CC	GO:0031838	haptoglobin-hemoglobin complex	4/216	11/19520	4.52799e-06	0.000250119	0.000218238	HBB/HBA2/HBG2/HBG1	4
CC	GO:0062023	collagen-containing extracellular matrix	17/216	423/19520	5.16471e-06	0.000250119	0.000218238	CTSZ/FCN1/FCN3/SERPINA3/LAMB2/ADAMTS8/CSPG4/SBSPON/CD151/SRPX/SMOC2/CCN3/SPARCL1/MFAP4/ACAN/VCAN/CTSB	17
CC	GO:0005833	hemoglobin complex	4/216	12/19520	6.73309e-06	0.000266182	0.000232253	HBB/HBA2/HBG2/HBG1	4
CC	GO:0044391	ribosomal subunit	11/216	187/19520	7.82271e-06	0.000266182	0.000232253	HBA2/RPL17/MRPL20/RPS21/RPL37A/RPL18A/RPL21/RPL39/RPL35A/RPL26/RPS25	11
CC	GO:0030016	myofibril	12/216	224/19520	7.85198e-06	0.000266182	0.000232253	SYNC/TIMP4/SLC2A1/PPP3CB/FHL5/NEXN/CSRP2/ACTC1/PDLIM3/FERMT2/PALLD/CRYAB	12
CC	GO:0030018	Z disc	9/216	122/19520	8.71207e-06	0.00026849	0.000234267	SYNC/SLC2A1/PPP3CB/FHL5/NEXN/CSRP2/PDLIM3/PALLD/CRYAB	9
CC	GO:0015934	large ribosomal subunit	8/216	115/19520	4.23528e-05	0.00119647	0.00104396	RPL17/MRPL20/RPL37A/RPL18A/RPL21/RPL39/RPL35A/RPL26	8
CC	GO:0005840	ribosome	11/216	243/19520	8.73719e-05	0.00227839	0.00198798	HBA2/RPL17/MRPL20/RPS21/RPL37A/RPL18A/RPL21/RPL39/RPL35A/RPL26/RPS25	11
CC	GO:0032432	actin filament bundle	6/216	73/19520	0.000157238	0.00380741	0.0033221	LIMCH1/PDLIM3/FERMT2/PALLD/CRYAB/MYH10	6
CC	GO:0072562	blood microparticle	8/216	146/19520	0.000225256	0.00509079	0.00444189	HBB/HBA2/SLC2A1/FCN3/SERPINA3/ACTC1/PSMC5/HBG2	8
CC	GO:0043202	lysosomal lumen	6/216	96/19520	0.000693826	0.0131729	0.0114939	CSPG4/MAN2B2/EPDR1/ACAN/VCAN/CTSB	6
CC	GO:0001725	stress fiber	5/216	64/19520	0.00071067	0.0131729	0.0114939	LIMCH1/PDLIM3/FERMT2/PALLD/MYH10	5
CC	GO:0097517	contractile actin filament bundle	5/216	64/19520	0.00071067	0.0131729	0.0114939	LIMCH1/PDLIM3/FERMT2/PALLD/MYH10	5
CC	GO:0042383	sarcolemma	7/216	134/19520	0.000738307	0.0131729	0.0114939	SYNC/ATP1A2/SLC2A1/PPP3CB/SGCA/SLC38A2/SLMAP	7
CC	GO:0016460	myosin II complex	3/216	19/19520	0.00113597	0.0192547	0.0168004	LIMCH1/MYH10/MYH11	3
CC	GO:0042641	actomyosin	5/216	74/19520	0.00137339	0.0221705	0.0193445	LIMCH1/PDLIM3/FERMT2/PALLD/MYH10	5
CC	GO:0005758	mitochondrial intermembrane space	5/216	83/19520	0.00228496	0.0352092	0.0307213	CHCHD2/COX17/GOLPH3/NDUFA8/SOD1	5
CC	GO:0005775	vacuolar lumen	7/216	173/19520	0.0031923	0.0470518	0.0410544	SERPINA3/CSPG4/MAN2B2/EPDR1/ACAN/VCAN/CTSB	7

## Sheet: go.MF
ONTOLOGY	ID	Description	GeneRatio	BgRatio	pvalue	p.adjust	qvalue	geneID	Count
MF	GO:0031720	haptoglobin binding	4/210	10/18337	3.32612e-06	0.00147014	0.00130944	HBB/HBA2/HBG2/HBG1	4
MF	GO:0005344	oxygen carrier activity	4/210	14/18337	1.52934e-05	0.00337985	0.00301039	HBB/HBA2/HBG2/HBG1	4
MF	GO:0003735	structural constituent of ribosome	10/210	180/18337	4.4096e-05	0.00649681	0.00578663	RPL17/MRPL20/RPS21/RPL37A/RPL18A/RPL21/RPL39/RPL35A/RPL26/RPS25	10
MF	GO:0004129	cytochrome-c oxidase activity	4/210	28/18337	0.000275868	0.0174191	0.015515	COX7A1/COX5B/COX6B1/COX7A2	4
MF	GO:0015002	heme-copper terminal oxidase activity	4/210	28/18337	0.000275868	0.0174191	0.015515	COX7A1/COX5B/COX6B1/COX7A2	4
MF	GO:0016675	oxidoreductase activity, acting on a heme group of donors	4/210	28/18337	0.000275868	0.0174191	0.015515	COX7A1/COX5B/COX6B1/COX7A2	4
MF	GO:0016676	oxidoreductase activity, acting on a heme group of donors, oxygen as acceptor	4/210	28/18337	0.000275868	0.0174191	0.015515	COX7A1/COX5B/COX6B1/COX7A2	4
MF	GO:0004601	peroxidase activity	5/210	53/18337	0.000344816	0.0190511	0.0169686	HBB/HBA2/MGST3/HBG2/HBG1	5
MF	GO:0016209	antioxidant activity	6/210	86/18337	0.000461113	0.0214297	0.0190872	HBB/HBA2/MGST3/SOD1/HBG2/HBG1	6
MF	GO:0016684	oxidoreductase activity, acting on peroxide as acceptor	5/210	57/18337	0.000484835	0.0214297	0.0190872	HBB/HBA2/MGST3/HBG2/HBG1	5
MF	GO:0019825	oxygen binding	4/210	39/18337	0.00100441	0.0337346	0.030047	HBB/HBA2/HBG2/HBG1	4
MF	GO:0140104	molecular carrier activity	5/210	67/18337	0.00101962	0.0337346	0.030047	HBB/HBA2/COX17/HBG2/HBG1	5
MF	GO:0030246	carbohydrate binding	10/210	267/18337	0.00104851	0.0337346	0.030047	GALNT15/NPTX2/FCN1/FCN3/PPP1R3C/SELL/MAN2B2/SLC2A3/ACAN/VCAN	10
MF	GO:0009055	electron transfer activity	7/210	138/18337	0.00106852	0.0337346	0.030047	PHGDH/NDUFB10/NDUFA8/COX7A1/COX5B/COX6B1/COX7A2	7
MF	GO:0004745	retinol dehydrogenase activity	3/210	20/18337	0.00146185	0.0430759	0.0383672	AKR1C3/ADH1B/ADH1A	3
