# Supplementary material for: Identification of the Key Genes and Potential Therapeutic Compounds for Abdominal Aortic Aneurysm Based on a Weighted Correlation Network Analysis
Source: Biomedicines. 2022 May 2;10(5):1052. doi: 10.3390/biomedicines10051052 (PMC9138830; doi:10.3390/biomedicines10051052)
Supplement: Supplementary file 1 [file biomedicines-10-01052-s001.zip › biomedicines-1712327-supplementary/supplement/Table S3_KEGG.xlsx]

## Sheet: kegg_enrich
ID	Description	GeneRatio	BgRatio	pvalue	p.adjust	qvalue	geneID	Count
hsa03010	Ribosome	10/101	158/8086	2.54829e-05	0.00319549	0.00278002	RPL17/MRPL20/RPS21/RPL37A/RPL18A/RPL21/RPL39/RPL35A/RPL26/RPS25	10
hsa05171	Coronavirus disease - COVID-19	12/101	232/8086	2.91825e-05	0.00319549	0.00278002	RPL17/RPS21/RPL37A/IL1B/RPL18A/IL6/RPL21/RPL39/RPL35A/RPL26/RPS25/CXCL8	12
hsa05022	Pathways of neurodegeneration - multiple diseases	17/101	476/8086	7.34307e-05	0.00536044	0.00466349	AXIN2/DERL1/MAP1LC3B/ATG14/SLC25A4/PPP3CB/NDUFB10/OPTN/NDUFA8/SOD1/IL1B/COX7A1/PSMC5/COX5B/IL6/COX6B1/COX7A2	17
hsa04932	Non-alcoholic fatty liver disease	9/101	155/8086	0.000128563	0.00616528	0.00536369	NDUFB10/NDUFA8/IL1B/COX7A1/COX5B/IL6/COX6B1/COX7A2/CXCL8	9
hsa05020	Prion disease	12/101	273/8086	0.00014076	0.00616528	0.00536369	SLC25A4/PPP3CB/NDUFB10/NDUFA8/SOD1/IL1B/COX7A1/PSMC5/COX5B/IL6/COX6B1/COX7A2	12
hsa05144	Malaria	5/101	50/8086	0.000373495	0.0136326	0.0118601	HBB/HBA2/IL1B/IL6/CXCL8	5
hsa05208	Chemical carcinogenesis - reactive oxygen species	10/101	223/8086	0.000445477	0.0139371	0.012125	SLC25A4/AKR1C3/MGST3/NDUFB10/NDUFA8/SOD1/COX7A1/COX5B/COX6B1/COX7A2	10
hsa05014	Amyotrophic lateral sclerosis	13/101	365/8086	0.000577543	0.0155735	0.0135487	DERL1/MAP1LC3B/ATG14/PPP3CB/NDUFB10/OPTN/NDUFA8/SOD1/COX7A1/PSMC5/COX5B/COX6B1/COX7A2	13
hsa05010	Alzheimer disease	13/101	369/8086	0.000640009	0.0155735	0.0135487	AXIN2/ATG14/SLC25A4/PPP3CB/NDUFB10/NDUFA8/IL1B/COX7A1/PSMC5/COX5B/IL6/COX6B1/COX7A2	13
hsa04260	Cardiac muscle contraction	6/101	87/8086	0.000729923	0.0159853	0.013907	ATP1A2/ACTC1/COX7A1/COX5B/COX6B1/COX7A2	6
hsa04978	Mineral absorption	5/101	60/8086	0.000872433	0.0173693	0.015111	MT1M/ATP1A2/MT1A/MT1X/MT1E	5
hsa05143	African trypanosomiasis	4/101	37/8086	0.00110365	0.0201416	0.0175229	HBB/HBA2/IL1B/IL6	4
hsa00190	Oxidative phosphorylation	7/101	134/8086	0.00138403	0.0227116	0.0197587	COX17/NDUFB10/NDUFA8/COX7A1/COX5B/COX6B1/COX7A2	7
hsa05016	Huntington disease	11/101	306/8086	0.00145189	0.0227116	0.0197587	ATG14/SLC25A4/NDUFB10/SLC1A3/NDUFA8/SOD1/COX7A1/PSMC5/COX5B/COX6B1/COX7A2	11
hsa00071	Fatty acid degradation	4/101	43/8086	0.00194754	0.0284342	0.0247372	HADH/ACSL1/ADH1B/ADH1A	4
hsa00620	Pyruvate metabolism	4/101	47/8086	0.00270961	0.0370877	0.0322657	MDH1/ADH1B/FH/ADH1A	4
hsa05415	Diabetic cardiomyopathy	8/101	203/8086	0.00377187	0.0464447	0.0404061	SLC2A1/SLC25A4/NDUFB10/NDUFA8/COX7A1/COX5B/COX6B1/COX7A2	8
hsa05012	Parkinson disease	9/101	249/8086	0.00381737	0.0464447	0.0404061	MAOA/SLC25A4/NDUFB10/NDUFA8/COX7A1/PSMC5/COX5B/COX6B1/COX7A2	9
