# Supplementary material for: Identification of the Key Genes and Potential Therapeutic Compounds for Abdominal Aortic Aneurysm Based on a Weighted Correlation Network Analysis
Source: Biomedicines. 2022 May 2;10(5):1052. doi: 10.3390/biomedicines10051052 (PMC9138830; doi:10.3390/biomedicines10051052)
Supplement: Supplementary file 1 [file biomedicines-10-01052-s001.zip › biomedicines-1712327-supplementary/supplement/Table S4_hub genes of hub modules (2).xlsx]

## Sheet: red_hub
x
POLD1
SIGLEC10
IRAK3
PHKG2
NRBP1
ARFGAP1
GSS
KIF13B
VPS9D1
FES
PNKP
COQ8B
MRPL43
PSTPIP1
HCCS
CHMP1A
ZBTB17
TCIRG1
LMF2
FAM214B
PLBD2
PIEZO1
TBC1D16
FOXRED1
RIPK3
ZNF384
APH1B
ARAP1
DMAP1
TUBGCP2
CENPT
VENTX
PCNX3
TBC1D9B
MRGBP
DGKQ
HDAC6
LZTR1
FAM118A
TRPV2
UCKL1
GNB4
CLASRP
FLVCR2
WIPI2
NARF

## Sheet: green_hub
x
ROR1
METTL22
SLC24A3
DUSP26
HSPB2
TPGS2
MCU
DIP2C
ADRA1B
ARL16
ACBD6
MCAM
CRADD
EVA1C
POP4
BCL9
MRPL41
PTBP2
CCDC107
NXPH3
CAPN2
RWDD2A
ICMT
AXIN2
PLP2
LRRC8A
TMSB15B
TBL1X
DOLK
PARVA
SERGEF
SGCD
LMBR1
PRPF19
ZHX3
EID1
POFUT1
PTPRG
FMC1
PMM1
CTPS1
C1orf122
THUMPD2
UGGT2
POMGNT2
FGFRL1
PFKP
NPR2
WASF3
SLC20A2
RAB2A
ECI1
MANSC1
FAM50B
C12orf43
H2AJ
TMEM223
NRDE2
NOTCH2

## Sheet: pink_hub
x
GOT1
MPC1
LCMT2
CHCHD3
DGAT2
SLC7A1
PSAT1
HES6
CMSS1
TASP1
SLC1A5
NSUN4
HSPB3
MRPS30
PDCD2
C16orf91
CENPW
ANGPTL8
AOX1
DMAC1
PNMA1
ACACA
NAP1L5
BRMS1L
TSPYL1
PUS7
FCN3
TRIB3
THRSP
ASNS
SLC35F2
ELOVL6
ADCY1
UTP11
INPP4B
BTF3
