# Supplementary material for: Identification of the Key Genes and Potential Therapeutic Compounds for Abdominal Aortic Aneurysm Based on a Weighted Correlation Network Analysis
Source: Biomedicines. 2022 May 2;10(5):1052. doi: 10.3390/biomedicines10051052 (PMC9138830; doi:10.3390/biomedicines10051052)
Supplement: Supplementary file 1 [file biomedicines-10-01052-s001.zip › biomedicines-1712327-supplementary/supplement/Table S5_AAA-related genes from CTD (2).xlsx]

## Sheet: Sheet1
Gene Symbol
AGT
SOD2
MMP9
AGTR1
NCF1
PARP1
PTGS2
MMP14
DAB2IP
ACE2
COL1A1
MMP2
CCL2
TGFB1
MYC
ICAM1
TNFRSF1A
CXCL8
ACTA2
GSK3A
MAPK3
MAPK1
NOS2
TNFSF10
NFKBIA
VEGFA
RELA
IL1B
STAR
HMOX1
HGF
SELE
CYP19A1
LEP
CDKN1B
CCND2
PLA2G2A
INS1
NOX1
BIRC5
CDH1
CEBPA
BCL2
EDN1
AKT1
CTNNB1
FBXO32
APP
DGAT2
PLEK
PLD1
TFRC
NOS3
GPT
CSF2
MAPK14
PTGS1
CCN2
LRIG1
CD68
EGFR
ADIPOQ
IFNG
TNF
MPO
PLA2G4A
CXCL10
CSTA
RBBP8
GPX4
IL1R1
PAK1
PKP2
RHOA
BAX
THBS1
KNL1
CCL5
GPX3
CYP3A11
SPP1
METTL7A
AREG
FOXO1
PDPK1
TLR2
ADAL
GADD45B
KATNAL1
SCML2
CREB1
EIF2AK3
NOS1
GPX1
TIMP1
FGF7
MYBL2
NR2F2
VIM
BAK1
F2
IL1RN
RHOC
ITGAM
ALPL
FASN
MAP1B
PTCH1
VCAM1
ACE
MIR206
CCR5
VASP
OLR1
PRKCA
TMSB15A
CRP
GSK3B
ITGA2
SDHA
ABCC2
COL6A1
TP53
CCNF
ACACB
SULF2
RUNX1
NPPA
CASP8
GAPDH
PLAT
SERPINE1
TP53BP2
PRKACA
ALG14
H3C4
C1S
FASLG
IL6
PRL
ACACA
HSPA5
COMMD10
CEP152
TRIM13
BAD
CAT
GPD1L
FGF2
ABCC5
PTGES2
HPGD
FOS
ORM1
CCND1
FADD
UCP1
TIPARP
PPARA
ERP27
STAT3
MIR450A1
NAP1L5
VRK1
NFKB1
CBR1
OSR2
GSN
TGFB3
ATF2
CYP1B1
SELP
MDM2
POMC
MAST4
IGFBP2
DYNLT3
PTGES
CCL3
MPRIP
CD36
SLC22A6
CDKN1C
PHTF2
ABCC3
ANXA3
G0S2
MASTL
MGLL
CDC27
SMC3
H2BC5
NFE2L2
CYP2A4
GOT1
EGF
KIF14
PARPBP
BCL2L1
CTHRC1
KRT19
CDKN1A
ITGB2
CASP6
ABCD2
CDCA7L
HK2
SLC22A1
ABCG2
CA2
CCL12
CLCA1
PPP1R1A
RAPH1
SLC22A8
TRA2A
RAD54B
EDNRB
DEPDC1
SH3BGRL
BGLAP
DDIT3
PSEN2
NUDT1
INSR
CCR6
AOC3
G2E3
PLXDC2
YPEL2
CCNE2
TGFBR2
TLR4
IFNGR2
IGF2
MTOR
CXCL2
ERCC6L
NRG1
CENPW
DGKA
OIP5
ADAM10
CHUK
CSE1L
TSPAN8
NFE2L3
CASP9
REN
WDHD1
BMP2
RAD54L
GPX2
NFE2L1
PPARGC1A
SOD1
HSD11B1
LAPTM5
FN1
FAM13A
SREBF1
TNFRSF11B
CXCL1
PPARD
CASP3
ARHGEF2
ALDH4A1
LBR
APOB
INS
CRYAB
RB1
PIK3C3
FIGNL1
OCLN
CENPU
CYP2B10
CCNB2
TENT5C
CLMN
NPPB
RPS6
RAD9B
FANCI
MAP3K14
STK17B
IL12A
PDK4
ARPC1B
BLM
RECK
CLCN1
SULF1
PIK3R1
SCD
GPRC5A
PLEC
SLC7A7
SORBS1
ORC6
PPP1R15A
VEGFD
RASGRP1
CDCA5
FAH
MMP3
SQSTM1
TGFB2
JUN
ASPH
ANGPTL4
LCN2
KIF15
MTUS1
OLFML3
MIR133B
ISYNA1
PRDM10
CCNB1
EIF4EBP1
TIMP2
CFTR
SLC2A4
ALOX5
IGF1
KAT2B
SLCO2A1
DSC2
SHMT1
PMAIP1
ADAM17
COX14
CP
NR4A1
GHRL
TRAF6
RBM3
SLC22A4
RUNX2
CD24
RFC4
MAP2K1
IGF1R
TPD52L1
TP63
GTSE1
IGFBP3
TCF7L2
MALAT1
TST
IL1A
BIRC3
FAS
NGF
TNFRSF10B
CDC45
TTC33
GATA6
GPN1
CGA
ABCC4
JUNB
TRIP13
PLAU
COMMD8
ELK1
KIF6
S100P
SELL
MUC1
CENPA
SHC1
CYP2C29
TRAPPC10
ARRDC3
ZNF624
KLK2
MMP1
RAB4B
HELLS
GFAP
PIGU
TBX3
ZNF462
LIFR
GNRH1
PCSK9
PTGDS
APOC3
LMAN2
NEMP1
TOMM22
SLC16A3
VCL
NDC80
NUP62CL
ZEB2
SRC
SLC5A5
ALKBH2
PON1
CDC42
MAD2L1
MORN2
MCL1
CYP11A1
RABEPK
SLC22A7
APOE
AKAP12
CAPN2
CPT1A
ASPSCR1
TFPI
PPP3CA
CAMK2A
ZNF385B
CS
GPAM
NRF1
PMP22
CENPO
GTF2H4
NUDCD2
SLC2A1
BMPR2A
CYTH1A
GPAA1
IL1R2
DUSP1
DOK6
PRPF6
RASD1
CLEC3B
KIF23
SKP2
COL18A1
HSD17B7
SOX4
EIF4E
NFKBIB
CEP78
FOXM1
SMAD7
BRCA2
KIF11
PTEN
AVP
SLC27A2
EZH2
SERPINB2
STAT1
TTLL3
IL2RA
RELB
CIP2A
MAPK8
MIR146B
TMEM41B
POU5F1
SLC22A3
LRRC1
TMEM156
PRKAA1
BCHE
COX1
MIR10A
NEDD9
BRD7
FYN
IL6ST
PRR7
CYP7B1
IL18
CDK4
CEBPB
SIRT6
DCN
MCM4
WEE1
ACHE
SLC2A14
ACTA1
AIF1
NGFR
SCLT1
CCNE1
GCK
SIRT1
UBALD1A
WAS
BID
CD74
KIF7
KLF5
MTREX
RBM34
ABCB11
ALDOC
CCDC126
SOX2
JAK1
UGT1A1
ATP1B1
CYP2D9
FGFR3
NINJ2
CDKN2B
ATF6B
CTSK
STAT5B
POGLUT2
HOOK1
DDX11
HYLS1
MRPS18C
SYNGR3
ABCB1
HP
BTG1
MGP
HMGB2
SNRPD3
TMEM263
ACP6
CMSS1
NDUFS6
PTPMT1
TICAM2
ABCC1
NRP1
CCNA2
MANSC1
GPNMB
CENPF
KRT20
MKI67
SPIN4
CYP17A1
AP3M2
CYP2C9
ENPP2
CYP2E1
G6PC1
TFAM
BAG4
PIK3CA
AQP1
PPP1R18
BMP6
FMO1
SNAI2
TUBA1A
MYLK
THOC1
ASS1
GPAT4
PBRM1
SFT2D2
VDAC1
FABP5
FST
ISG15
SIRT4
AOX1
CYB5A
TUB
MCM5
CDC73
SREBF2
SF3A1
SAFB
SAT1
CDK2
CIB2
TWIST2
DHCR24
SMG1
SLC1A2
CDCA4
COX11
DNA2
RMI2
SEC11C
TBC1D8B
PRKCE
SIRT5
AQP3
TRP53
DONSON
ECHDC3
NRM
TRIM38
TSC22D1
RHOB
TMEM135
GRIN2B
OPCML
SEC14L1
SH3YL1
CHRND
PHLDA1
SLC16A1
ACYP1
ELOVL6
FAM171B
GABARAP
MCM2
THRSP
C1GALT1
PDGFRA
PLEKHF2
ZFP36
EDNRA
SPAG1
BUB3
DYNC1I1
INS2
PER2
PSMD5
ZCCHC24
ALB
IL10
ATF3
AURKB
NKD2
RNF24
SBSPON
ADCY4
ATG5
CEP128
MTMR4
SKA2
SURF1
CPSF6
TBC1D5
SEMA4F
PDGFA
DMXL2
MRPL20
PEX13
SLC25A19
EPO
GPC6
MTFR2
GINS3
LRP10
MBP
PARP2
ACSS3
SYTL4
ACLY
ARSG
GHITM
HIRIP3
MEGF6
PLCD3
SP4
UGT1A9
ADIPOR1
TFF1
HSD11B2
ZBTB1
PRDX2
CHAC2
NUP155
TRAPPC6A
KHSRP
GDPD3
KLF4
EVA1A
CDK8
FBXO3
GLRX2
MIS18BP1
POLR1H
SLC39A11
TGFA
TTC39C
HES1
FEZ2
HOXA5
SLC2A2
EPS15
FMO4
MAP3K4
TUBA8
BCAS3
RPLP2
SNAI1
GADD45A
NDUFA3
H4C8
RAD51
SLC38A5
STK38
RIPOR2
KNG1
CENPJ
ATG3
BMP2K
GMPPB
COL10A1
NUMB
CYBA
TMEM47
GFOD1
OGG1
PTK2
TIMP3
ARAF
GAS2L3
NMB
POLH
SAP18
SGO2
CYCS
NUPR1
AKR1B1
PPID
WNT5B
CLYBL
MAOB
NOTCH1
PTPRN2
ANAPC1
CKLF
MSMO1
PGPEP1
PKDCC
SMAD5
TOLLIP
LPCAT3
S100A9
AKR1B10
CASP7
CYP2D22
DERL3
MICAL1
MOGAT1
PLEKHA5
STIL
GPR31
CD40
FBXW7
APOBEC3B
BCR
TRIM63
CDC25C
HLCS
NDUFA1
SAMD9
SLC7A6
CFLAR
ITGB1
SLC2A9
CLSPN
IRF4
NIN
PHF19
PKP4
PXYLP1
SH3BGRL3
LDHA
ADM
ELF1
BRCA1
HLA-DRB1
ABHD6
PRPF4B
RECQL4
ACAN
CSF3R
PIK3C2B
KRT18
DSCC1
SIRT2
FOXO3
TNFSF11
DDIAS
EXOSC2
MBD2
ZFR
HBEGF
COL2A1
GPR155
PKM
GYS1
IL17A
OTUB2
PGM2L1
PIMREG
TF
ID1
CFL2
TNFRSF10D
CYBB
GSTM3
IL2
TJP1
ASRGL1
IER3
MYOD1
ND1
SKA1
ZCCHC7
EPB41L5
EVI2A
ITIH1
NME4
TNFAIP3
CIT
COX6B1
NR0B2
PIDD1
RAI14
IGF2BP3
EGR1
MAFF
RRM2
FANCG
GPSM2
PTGER1
SACS
SMTN
CDK6
REV1
TRIM59
ZWILCH
AP1S2
EHBP1
LPGAT1
RAD18
AKR1C2
DUSP6
SRPX
PSMC3IP
FGD4
FKBP1B
NKX3-1
RDH11
SERINC2
SFXN2
TCF12
AZGP1
SH3PXD2A
NDRG1
RNASEH2A
TROAP
BTG2
PRF1
FLRT2
ALOX12
CORO2A
KIF4A
TJP3
TRPV2
LGR5
SYTL2
RPL32P3
AGR2
CDH2
KMO
SOCS3
C8B
OSBPL3
TP53BP1
SKAP2
UGP2
DFFB
GGH
HDAC9
IL17RB
P2RY1
PANK1
PRKCG
SCARA3
SLC41A2
H4C3
MAP4
NCAPG2
ST8SIA4
TXNIP
TCF7
CD14
CEL
ELOVL3
MYH11
PRKD1
MRPS6
NDUFS4
PLIN1
PPARG
PRIM2
ATP1B3
DNMT1
IKBKB
TRIM24
CXCR4
DTYMK
GLA
GPC1
RAD51C
RPA2
RRAS
EMP3
PCNA
PLEKHF1
RPL17
SLC7A8
AKR1C3
CCL8
OAS1
TBC1D4
BAG2
CP110
CYP1A2
FNDC3B
TTPA
UCK2
CYP3A4
NUP210
SERPINI1
BMI1
RAB3B
ABCF1
GUSBP11
JADE1
NAV3
PSIP1
SPDL1
GRB14
MMP8
SMAD3
POLA2
FDX1
MAOA
MARCKSL1
PPP1CB
BCL2L11
CAV1
PCSK6
GSTM2
OXTR
BCL2L2
KIF18A
MAPK11
MYO5A
NAT8
GCLC
CYP2B9
DBF4
DHRS11
DIAPH3
MET
ETFB
METRNL
SPRY1
IRF6
KRT15
ATM
ITGAX
PRKCQ
SLC23A2
PRKAR2B
SRRM2
PLAAT3
LAMA1
COL3A1
DDX39A
HMGB1
STOM
TSHR
HSP90AA1
FLNC
ANP32E
CD44
CEP55
DBN1
DFFA
CCL4
IQGAP2
RAD23B
SERPINA6
ANTXR2
SAMHD1
ANKRD45
DCK
APOA1
CHI3L1
CSAD
PPFIBP1
CAVIN2
HOXA1
JDP2
CST4
FAM214A
LRRC37A3
VAT1
ANKRD12
CCDC80
H2AC6
UCP2
CD163
COX7B2
CPEB2
DHRS7
NBN
RRBP1
TRAP1
CRELD2
SCD1
STEAP4
XPO1
LEPR
RIPK3
CGB3
FRZB
LASP1
OXCT1
PIK3CG
CACNA1D
NR5A1
APLN
DEK
HAO2
PSRC1
CAD
MAPK13
RPS19
FOXQ1
FCER1G
ORC1
ETV7
IFI30
KCNN4
RAMP1
TRAF2
SLCO1B2
CHAF1B
E2F3
STARD4
ELOVL2
ERCC6
HMGCS1
ISX
MIR376B
MRGPRX3
NASP
ODAM
CLDN5
DEPTOR
FDXR
GINS2
IDO1
POLD1
PPM1D
PXN
RARRES1
SMC2
SYNE1
ZNF439
GDA
SERPINA3
ANGPT2
BSG
CCL22
CLU
ANKRD37
CDCA7
EPS8
FZD2
KIF1B
MIR667
RAB31
HNMT
MSR1
AK3
VTN
ADD3
ELF3
SULT1A1
NEDD4
TP53INP1
DLG1
FSHB
CTTN
IFI44
IHH
RBL1
E2F7
NCAPG
GLIPR1
SRSF5
ZNF225
ANXA6
C4ORF48
PNPLA3
SLCO1B3
DDB2
EIF4G1
MFN1
RPS6KA1
TG
ABCA1
ABLIM1
SHCBP1
ETV5
TMEM229A
CD59
CKS1B
MTHFD1L
RFC3
APOC1
GPD2
POLA1
SMC4
SPAG5
EPHA4
ESPL1
ITGA3
MCAM
THBS2
SLC4A1
SMAD1
CMBL
HBP1
NRCAM
RPS6KA3
C2ORF76
FOXA1
GRB10
MAP2K4
PGBD3
PSMA5
ZNF513
CD40LG
FLNB
ASF1B
NABP1
PTGER2
RPS6KB1
G6PC
DEPP1
DDX17
GLO1
MAP1LC3B
PROCR
EFNB2
MIR378A
CDCA2
CYB5R3
LDLR
SAA1
ADIPOR2
LAMA5
IKBKG
SLC7A2
G6PD
UBE2T
CYGB
EIF2A
PTH
COTL1
MIR760
POLE2
RETSAT
XDH
RASSF1
CAV2
NUCB2
RACK1
TWIST1
DLD
IGFBP7
ITPR3
YWHAE
CCR7
KIFC1
COL6A3
NR1H4
TCF19
TOP2A
CLK1
CPE
HSPB1
PCLAF
RETN
FBXO5
SDC2
SERHL
SPC25
ECE1
LGALS3BP
PGF
TGM1
USP18
ARHGAP5-AS1
H19
RTN4
ANLN
GSR
NUF2
ROCK1
ENPP1
ESRRA
GLB1
RAC2
SLC39A8
GDF15
PARK7
ALOX5AP
CDT1
EGR3
NOTCH2
TUBA1C
ALOX15
BIK
FANCD2
FOXP1
HIPK2
LY96
MCM10
PPL
RAD51AP1
ADGRE1
NFIA
PON2
GPAT3
MIR424
NALF2
NFAT5
TFPI2
ANGPT1
E2F2
NANOG
PNPLA2
TNFRSF21
FBLN1
CYP2B7P
GSTK1
MSH6
NDUFS1
ZNF273
NEK2
AHRR
IL12B
LCAT
LPL
RAD50
ROCK2
XPC
COPRS
DGAT1
C18ORF54
CDCA8
LBP
LUM
ACSL5
CTSH
IRAK1
STAT6
CENPE
CIRBP
GTF3C5
LHB
LIG1
MAP2K3
RACGAP1
RSPH14
SFRP1
DECR1
GSDMB
SHH
ZNF138
CYP4B1
ABL1
C5
CDCA3
GREB1
WNT4
CAR3
FEN1
INSIG2
PLTP
PRKCZ
SERPINF1
TLR3
MEF2C
CNOT11
LHCGR
TUBB6
F2RL1
IFITM1
RGCC
TPX2
ZWINT
ABCG8
GATM
HSPA4L
KPNA2
PTK2B
UGCG
UGT1A10
UGT1A8
DLGAP5
MT3
TTK
MAP3K8
ACSL3
UBC
UGT2B15
ACTN1
C1QB
COLCA2
KLRA1
NCF2
NME1
ALDH6A1
ECT2
EFEMP1
HNRNPA1
KANSL3
LDAF1
MVP
PLK3
RBP4
SOCS1
TAP1
ZNF600
EPHX1
F5
TNFRSF9
CYP1A1
DHRS3
INHBB
NR1I2
LY6G
CXCL3
SLC29A1
KERA
CXCL14
PLOD2
SESN1
SMIM19
TRABD2A
BACE1
GRIA1
F10
HMMR
MRC1
RGN
ZNF91
HEXB
KIF2C
VWF
ZNF493
VCAN
PRKDC
C4ORF46
MCM7
MTTP
MUC5AC
NES
TPM4
DBF4B
NPY4R
AHSA2
HSD17B2
TACO1
TRIM4
ZNF580
AHNAK
BMP7
DES
NAT1
RAN
S100B
SPTBN1
TRAM1L1
BCL2A1
LIPG
PROM1
CASP1
CEP72
CHRM2
GEMIN7
MIR374B
PYM1
SLC38A11
PFKP
RASGRP4
ZNF84
CCL13
MT1X
SLC18A2
ITGA5
TPM3
ZNF33B
ACP5
ASPM
HSF1
PECAM1
PTGER4
ACAA2
DAPK1
FADS1
MMP7
MYL9
SDC4
CFD
MICOS10
PNPLA5
MIR1915HG
ZNF23
CHRM3
PFKFB3
PLCB1
PCNX4
FBN1
MCM3
GSTA5
PPP1R3C
SERPINA1
SLC38A2
CD55
CLDN4
HSP27
IFT43
MFN2
SDR39U1
LITAF
UBE3D
COMMD7
H2AX
INO80
KIF20A
NUSAP1
RBM45
VPS26C
ACAT1
IL1RL1
SULT1E1
TMEM126B
WDR13
ZNF44
E2F8
FABP3
HAVCR1
IL11
NAT2
NT5E
UGT1A7
UHRF1
UBE3B
CDKN2C
GDNF
VEGFC
APC
GAS6
MIR101A
SLCO1A1
TOP1MT
CRACD
EDAR
HBG2
HSD3B2
MIR455
ALDH1A3
BUB1B
CFB
CX3CL1
SERPINE2
UGT2B7
WRAP53
MAPK9
MIR135B
AGER
CD83
CTSC
MIR152
MRPL44
NPM1
SRD5A1
CFL1
CBS
ARNTL
GATA4
HSPA2
KITLG
LIPC
P4HB
SLC20A1
DYDC2
EFNA1
IGFLR1
PBK
HS1BP3
CDC6
APOBEC3G
DPM2
EN1
HSPE1
NFKB2
SF3B6
ZBTB14
ZNF189
BUB1
PIR
RANBP3
SLC22A5
TNFRSF10A
DNAJB4
GHR
HMGCR
KIN
PDCD4
AKR1C6
C5ORF34
CSF1R
CYP27A1
DNAJA1
ENTR1
RAB42
TMPRSS2
C1ORF115
MIR181C
JAG1
KATNIP
PLPPR2
PRDX6
RPRD1B
TRAPPC2
ZSCAN21
SELENBP1
GATA3
KLK3
S100A6
AKT2
HSPB8
LMNB1
METTL22
TNFRSF1B
C1ORF112
CCDC14
BDNF
MIR148A
SEC14L3
DNAAF5
DRG2
ELAPOR2
GNAS
PGR
RNF185
SRRM3
TUBGCP6
VPS25
ASB16
CITED2
ERBB3
TMEM167A
CDKN3
MAP2K6
PIM1
TGFBI
GSS
ARG2
ABCG5
HNF4A
ATP8A2
CD163L1
DDC
DENND1C
CFAP251
MED26
MYG1
MYL5
PPCDC
RDH13
TMEM192
CCR2
GLS
MYH7
PDIA3
TAF1B
ZNF430
CCDC65
KLHL31
GH1
MRPL36
DBR1
LEFTY2
TDP2
ABRACL
ASPRV1
BBS5
DNHD1
DNM1L
GSTM1
HNRNPUL2
KCND1
LYRM9
MIR130A
MRPL27
NIPSNAP3A
TMPRSS3
YIF1B
ZNF559
KLF9
MTMR9
SOD3
TGFBR1
NFIL3
EREG
EMC3
KPNA5
SCRN2
TM9SF4
PGK1
CXCL9
MTNR1B
PTTG1
TAC4
TGM3
C3ORF52
FAM234B
GDF2
MEP1A
ST18
TMEM60
ACADM
CCDC137
COPS3
FBXO41
GCH1
GCOM1
GHDC
HOXA3
SLC35A2
TRABD
CXCL5
NAP1L3
VLDLR
EP300
IFRD1
DNAJB14
FGFR1
KEG1
MIR134
SLC40A1
CSN2
PTCHD4
TBC1D7
ULBP2
ASPHD1
ATP8B4
BBS1
C11ORF54
C1ORF21
EDARADD
EDC3
GUCD1
MFSD8
NR3C1
NTMT1
VPS39
BMP4
DNAJB13
MIR20B
PLK1
TRMT2A
FCER2
F2R
MNDA
OLAH
SELENOP
SI
WBP1L
AKR1C20
NPAS3
SPEF2
CCDC12
COMMD6
CRH
FAM193B
GPR135
GYG2
LNPK
MCM6
MRPS11
PSAT1
RDH14
S100A4
TAF1A
UNC50
ZNF518A
KLC2
PDK1
NAMPT
BCL2L12
CCL7
CD7
CUZD1
CYB561D1
GEMIN2
MIR203
MIR212
RAB7
RCCD1
RGS13
SLC41A1
SLC45A2
TRAF3IP3
ALAS1
FADS2
GGNBP2
GTF2E2
HES4
SAFB2
BAIAP2L2B
COL21A1
DHX38
EIF3L
FAN1
GRIN3B
KBTBD7
PANX1A
PRMT8B
SBF1
SCAF4A
SHLD2
SNRPB2
TMEM170B
TNFAIP8L3
CYP2C39
HPRT1
NOS2A
ATP13A1
CCDC15
CCNG2
COPS8
DNAJB1
GLUD2
ITPR1
MIR25
MIR30D
MORF4L1
PAEP
PIGZ
PRSS16
SYTL1
ZC3HAV1L
DPH6
ELMOD2
ELP5
GLRX5
HMGCS2
INTS3
KANSL1L
NR1H3
PHF2
RGS18
SLC66A3
SPAG6
SZRD1
TK1
TMEM199
TSN
TSPYL1
SMAD2
ALDOA
C5AR2
CCDC88B
DUSP5
GDF1
IGFBP5
KCNK12
KLRK1
MMP28
PTGR1
ZNF165
ABCB1B
FDPS
MGA
SYNE4
TIMM8A
CEP135
DAAM2
DCTN5
EXOC8
FANCE
FLAD1
HECTD4
LSM7
MROH1
NUDT16
OXNAD1
PDCD7
PSMG2
SLX4
STIM2
SYCE2
ZFYVE28
RAC1
CYP2C8
INHBA
SLC2A3
RARA
LMNA
TNFRSF12A
AURKA
CAPN9
CCDC138
CHPF
CPNE7
CYP2C38
MIR23A
ANXA5
BCL2L15
CDIPT
FRS2
MOS
NBEA
NKAIN1
PBDC1
PWP1
ANKMY2
C1D
MED7
MRPL48
NOL11
PARN
POMGNT2
PPM1M
SLC41A3
TIGD2
WBP11
WDR44
ZFYVE19
P3H1
ARNT
RMI1
ATP12A
CD72
CREBBP
HAUS8
LDAH
NTAN1
SPARC
SPG20
RCBTB1
RHOT1
RPP38
SETMAR
SOX9
SVIP
TAF5
TMEM139
ADCK2
APOL6
CLEC4A
FOXRED2
LCT
LY6K
MAK16
MCMBP
MRPL34
MXRA5
NUDT14
RFX2
RNLS
SEC22A
SLC25A46
SPOCD1
TUBD1
UTP18
ZNRF3
PNCK
TAGLN
ATP2A2
CCL27
CLDN1
SLC7A5
BMP3
BMP8B
CRYZL1
EGLN2
GNGT2
H1-5
LETM2
LIN54
METTL18
MIR183
MRE11A
MRPL15
TMEM40
BHLHE40
CEP63
FBXO4
HAUS7
UROS
ZMYND12
DEF8
FDFT1
GORASP2
IQCK
KATNBL1
LSS
MRPL22
NINL
PPP2R5D
PYGO2
RRAGA
TAB3
TNIP2
VPS36
WDR54
ZNF148
ESR1
SASS6
ADAMTS12
ELOVL4
FAM3B
MIR29A
NDFIP2
SLC26A3
SUSD1
UPK1A
BMERB1
MAP3K10
MYO19
PWP2
RTCA
TM2D2
TMEM208
USP4
ACTR1A
CC2D1B
CEP170B
EYA3
IWS1
MCP1
WRN
ANKRD2
CCND3
PDGFB
SPECC1
KCTD14
MSH5
MUC13
ROBO3
TONSL
UGT2B5
B3GNT7
BIRC2
CCNG1
CHID1
DERL2
MIR27A
ZBTB2
ACTR6
ARPC5
ATP5A1
GET1
MICALL2
NCSTN
OSBPL11
RUNDC3A
SCMH1
SEMA3G
TMBIM4
TSC22D3
ZBED3
ANXA2
HSD3B1
SQLE
STMN1
ACSBG1
HOXA9
SAMD5
CORO1B
DIO2
SULT1C1
TMEFF1
UBE2O
UCN
FAM214B
MTURN
SCML1
TRIM8
TSGA10
CUL4B
EFR3A
GNPTAB
NEDD8
NEK1
PEAR1
SYT4
ZFP62
[truncated: 19,684 more rows]
